# Supplementary material for: Risk-Prioritised Versus Universal Medical Nutrition Therapy for Gestational Diabetes: A Retrospective Observational Study
Source: Nutrients. 2025 Jan 15;17(2):294. doi: 10.3390/nu17020294 (PMC11767799; doi:10.3390/nu17020294)
Supplement: Supplementary file 1 [file nutrients-17-00294-s001.zip]

Archive with 1 entries (1 files):
- nutrients-3375756-supplementary.pdf
